# Supplementary material for: S-Species-Stimulated Deep Reconstruction of Ultra-Homogeneous CuS Nanosheets for Efficient HMF Electrooxidation
Source: Research (Wash D C). 2025 Nov 14;8:0925. doi: 10.34133/research.0925 (PMC12615154; doi:10.34133/research.0925)
Supplement: Supplementary 1 — Figs. S1 to S20 Scheme S1 Tables S1 to S3 Movies S1 and S2 [file research.0925.f1.zip]

Archive with 7 entries (7 files):
- SUPPLEMENTARY MATERIALS_Figures S1 to S5.docx
- SUPPLEMENTARY MATERIALS_Figures S11-S20.docx
- SUPPLEMENTARY MATERIALS_Figures S6 to S10.docx
- SUPPLEMENTARY MATERIALS_Movies S1.mov
- SUPPLEMENTARY MATERIALS_Movies S2.mov
- SUPPLEMENTARY MATERIALS_Scheme S1.docx
- SUPPLEMENTARY MATERIALS_Tables S1 to S3.docx
